# Supplementary material for: LIPI-4 as a Critical Modulator of InlB-Mediated Pathogenicity in Listeria monocytogenes
Source: Microorganisms. 2026 Mar 12;14(3):645. doi: 10.3390/microorganisms14030645 (PMC13028617; doi:10.3390/microorganisms14030645)
Supplement: Supplementary file 1 [file microorganisms-14-00645-s001.zip]

Archive with 1 entries (1 files):
- microorganisms-4135051-supplementary.pdf
